# Supplementary material for: Availability, Prices and Affordability of Antibiotics Stocked by Informal Providers in Rural India: A Cross-Sectional Survey
Source: Antibiotics (Basel). 2022 Apr 14;11(4):523. doi: 10.3390/antibiotics11040523 (PMC9026796; doi:10.3390/antibiotics11040523)
Supplement: Supplementary file 1 [file antibiotics-11-00523-s001.zip]

Archive with 1 entries (1 files):
- antibiotics-1624653-supplementary.pdf
